# Supplementary material for: Modeling the Restricted Mean Survival Time Using Pseudo‐Value Random Forests
Source: Stat Med. 2025 Feb 22;44(5):e70031. doi: 10.1002/sim.70031 (PMC11846141; doi:10.1002/sim.70031)
Supplement: Supplementary file 1 — Data S1. Supporting Information. [file SIM-44-0-s001.zip]

Archive with 6 entries (5 files):
- DataFiles/
- __MACOSX/._DataFiles
- DataFiles/simulation.R
- __MACOSX/DataFiles/._simulation.R
- DataFiles/functions.R
- __MACOSX/DataFiles/._functions.R
